# Supplementary material for: Physiological Investigation and Transcriptome Analysis Reveals the Mechanisms of Setaria italica’s Yield Formation under Heat Stress
Source: Int J Mol Sci. 2024 Mar 9;25(6):3171. doi: 10.3390/ijms25063171 (PMC10970627; doi:10.3390/ijms25063171)
Supplement: Supplementary file 1 [file ijms-25-03171-s001.zip]

Archive with 7 entries (7 files):
- Figure S1.tif
- Figure S2.tif
- Figure S3.tif
- S1.xlsx
- S2.xlsx
- S3.xlsx
- S4.xls
