# Supplementary material for: Physiological Investigation and Transcriptome Analysis Reveals the Mechanisms of Setaria italica’s Yield Formation under Heat Stress
Source: Int J Mol Sci. 2024 Mar 9;25(6):3171. doi: 10.3390/ijms25063171 (PMC10970627; doi:10.3390/ijms25063171)
Supplement: Supplementary file 1 [file ijms-25-03171-s001.zip › S1.xlsx]

## Sheet: Sheet1
Supplementary Table 1 Detail information of RNA-seq datasets used in this study
SAMPLE_ID	RAW READS	CLEAN READS	MAP RATE
ALCK1	31081922	29315738	0.9736
ALCK2	28396099	26776390	0.9646
ALCK3	29506992	27666295	0.9663
ALHT1	20594531	19476590	0.9681
ALHT2	26466887	24931342	0.9696
ALHT3	20900874	19537273	0.9678
APCK1	38110801	35544711	0.9621
APCK2	28637033	26764692	0.9288
APCK3	26487392	24600757	0.9521
APHT1	23664830	22081280	0.9593
APHT2	31066877	29064700	0.9091
APHT3	22769521	21032189	0.9269
ASCK1	28365835	26528883	0.9675
ASCK2	49641489	46459702	0.9648
ASCK3	26438557	24854705	0.9663
ASHT1	28381405	26609714	0.9679
ASHT2	29027715	27289001	0.9666
ASHT3	26579332	25012925	0.9686
ZLCK1	28932927	27331164	0.9749
ZLCK2	32663853	30833015	0.9725
ZLCK3	32827362	31044292	0.9717
ZLHT1	30782019	29080966	0.967
ZLHT2	36163538	33972827	0.9626
ZLHT3	26562796	25053325	0.9627
ZPCK1	28878781	26953491	0.9392
ZPCK2	23494729	23288860	0.9663
ZPCK3	23473305	23250324	0.9624
ZPHT1	27093784	25137870	0.9039
ZPHT2	26651776	25132153	0.9241
ZPHT3	24970533	23463140	0.7206
ZSCK1	36938559	35062156	0.9716
ZSCK2	24822306	23318126	0.969
ZSCK3	32844939	30715143	0.9683
ZSHT1	27093452	25463911	0.974
ZSHT2	34288881	32101776	0.9715
ZSHT3	35361344	33195084	0.9686
