# Supplementary material for: Physiological Investigation and Transcriptome Analysis Reveals the Mechanisms of Setaria italica’s Yield Formation under Heat Stress
Source: Int J Mol Sci. 2024 Mar 9;25(6):3171. doi: 10.3390/ijms25063171 (PMC10970627; doi:10.3390/ijms25063171)
Supplement: Supplementary file 1 [file ijms-25-03171-s001.zip › S2.xlsx]

## Sheet: Sheet1
Supplementary Table 2 The gene ID and name of identified SUT and SWEET families
Gene Name	Gene ID
SiSWEET6	5G218600
SiSWEET5	3G124900
SiSWEET4a	1G135500
SiSWEET4b	1G135600
SiSWEET4c	1G135700
SiSWEET1a	5G403300
SiSWEET1b	3G235900
SiSWEET2a	5G191200
SiSWEET2b	5G284900
SiSWEET3b	8G038600
SiSWEET3c	5G019000
SiSWEET3a	3G076900
SiSWEET3d	3G077400
SiSWEET3e	3G077500
SiSWEET16a	9G410000
SiSWEET16b	5G021600
SiSWEET11a	6G225300
SiSWEET11b	2G267700
SiSWEET12	9G405700
SiSWEET15	1G171800
SiSWEET13a	3G319200
SiSWEET13b	3G319400
SiSWEET14a	8G130200
SiSWEET14b	8G130300
SiSUT1	9G523900
SiSUT3	9G258000
SiSUT5a	1G207000
SiSUT5b	4G089000
SiSUT4	1G374900
SiSUT2b	1G037900
SiSUT2a	3G408800
