# Supplementary material for: Physiological Investigation and Transcriptome Analysis Reveals the Mechanisms of Setaria italica’s Yield Formation under Heat Stress
Source: Int J Mol Sci. 2024 Mar 9;25(6):3171. doi: 10.3390/ijms25063171 (PMC10970627; doi:10.3390/ijms25063171)
Supplement: Supplementary file 1 [file ijms-25-03171-s001.zip › S3.xlsx]

## Sheet: Oryza sativa L
	Supplementary Table 3 SUT and SWEET families in Oryza sativa
	OsSUT1	LOC_Os03g07480
	OsSUT2	LOC_Os12g44380
	OsSUT3	LOC_Os10g26470
	OsSUT4	LOC_Os02g58080
	OsSUT5	LOC_Os02g36700
	OsSWEET1a	LOC_Os01g65880
	OsSWEET1b	LOC_Os05g35140
	OsSWEET2a	LOC_Os01g36070
	OsSWEET2b	LOC_Os01g50460
	OsSWEET3a	LOC_Os05g12320
	OsSWEET3b	LOC_Os01g12130
	OsSWEET4	LOC_Os02g19820
	OsSWEET5	LOC_Os05g51090
	OsSWEET6a	LOC_Os01g42110
	OsSWEET6b	LOC_Os01g42090
	OsSWEET7a	LOC_Os09g08030
	OsSWEET7b	LOC_Os09g08440
	OsSWEET7c	LOC_Os12g07860
	OsSWEET7e	LOC_Os09g08270
	OsSWEET11	LOC_Os08g42350
	OsSWEET12	LOC_Os03g22590
	OsSWEET13	LOC_Os12g29220
	OsSWEET14	LOC_Os11g31190
	OsSWEET15	LOC_Os02g30910
	OsSWEET16	LOC_Os03g22200
	OsSWEET2c	LOC_Os01g40960
