# Supplementary material for: Physiological Investigation and Transcriptome Analysis Reveals the Mechanisms of Setaria italica’s Yield Formation under Heat Stress
Source: Int J Mol Sci. 2024 Mar 9;25(6):3171. doi: 10.3390/ijms25063171 (PMC10970627; doi:10.3390/ijms25063171)
Supplement: Supplementary file 1 [file ijms-25-03171-s001.zip › S4.xls]

## Sheet: Sheet1
Supplementary Table 4 Expression level of DEGs in SUT and SWEET families during heat stress
	ZSCK1	ZSCK2	ZSCK3	ZLCK1	ZLCK2	ZLCK3	ZPCK1	ZPCK2	ZPCK3	ASCK1	ASCK2	ASCK3	ALCK1	ALCK2	ALCK3	APCK1	APCK2	APCK3	ZSHT1	ZSHT2	ZSHT3	ZLHT1	ZLHT2	ZLHT3	ZPHT1	ZPHT2	ZPHT3	APHT1	APHT2	APHT3	ASHT1	ASHT2	ASHT3	ALHT1	ALHT2	ALHT3
SiSUS10	20.9292	20.6718	21.1368	16.5904	17.4137	18.2344	17.0352	21.8396	16.4456	21.9481	15.5083	23.2561	18.7892	18.2854	15.9634	15.7107	17.4034	26.2928	22.7958	30.4398	25.6724	13.7807	18.9327	16.2096	22.5782	22.6115	12.5113	18.7144	14.3602	12.8129	26.0898	27.2609	23.9493	19.1989	19.7271	16.5193
SiINV13a	23.1266	21.6198	18.9111	29.6027	28.1808	33.7104	6.91167	7.79166	5.97492	18.0164	15.8996	29.2647	29.5849	24.3715	19.3091	8.4844	9.24805	12.3986	25.6399	29.7186	24.7876	36.6916	42.9062	39.5916	10.062	10.0671	6.59907	4.65742	4.43149	3.45693	27.8323	29.7425	21.7206	38.7	45.1594	36.6746
SiSWEET5	0	0	0	0.0414034	0.0366616	0	0.91677	2.7426	2.86558	0	0	0	0	0	0.082148	0	0	0	0	0	0	0	0	0	1.47959	1.17909	0.838277	0.101747	0.0422295	0	0	0	0	0.170844	0.0965691	0.278939
SiTPS10	36.0621	35.0286	32.206	3.96492	4.41313	3.92042	29.2781	36.172	28.7442	24.5399	48.3222	33.7273	4.51695	3.74451	4.07022	25.3933	24.6406	27.4942	48.3271	64.4616	62.7374	5.28537	6.34746	6.00486	36.4917	39.7548	26.2503	24.0973	24.0559	21.3602	57.8424	68.2303	66.3672	7.63149	7.48402	5.8839
SiSWEET6	2.8818	2.76307	2.85581	1.49154	2.02038	1.82814	8.79716	11.7386	10.6038	2.80545	4.66376	3.43162	1.95103	1.15372	3.04751	8.25956	8.16786	7.99648	3.39705	2.63395	2.3768	3.6689	3.7732	4.83641	6.54273	5.15715	4.13205	11.0381	9.393	11.7457	1.91331	2.27091	1.16565	6.90205	3.88968	7.18818
SiINV15	0.937886	1.28391	1.17008	0.191051	0.252537	0.179795	1.32145	1.65664	1.30839	1.31093	1.25342	1.7477	0.825877	0.578508	0.557923	0.874461	0.94041	0.993482	2.10007	1.91022	2.17379	0.446707	0.756492	0.756632	1.61201	1.58328	1.2361	1.26557	1.00784	1.07092	2.91928	2.49458	2.56764	1.98947	1.42849	1.93196
SiSWEET3e	49.8946	63.0586	39.8073	16.6742	17.3031	15.5979	16.6154	30.1307	20.0607	52.4324	45.4399	51.9918	16.1728	16.6608	20.2462	9.44319	10.6518	13.9658	38.8981	45.6494	32.8019	19.8112	18.9699	19.7573	12.471	10.739	10.5977	8.58441	10.0809	12.5569	42.4341	48.6491	47.8983	23.6125	20.8297	24.5483
SiSWEET4a	34.7575	49.2367	42.4793	0.773289	0.561271	0.651521	611.464	717.534	656.327	45.4937	85.1616	40.3855	1.59484	1.13924	1.97262	479.939	436.224	442.192	22.8878	20.9544	69.689	0.221721	0	0.262833	223.173	244.108	219.669	529.48	477.45	574.452	37.4704	40.1554	75.6414	0.709528	0.330241	0.185616
SiINV10a	0	0.059642	0	0	0	0	0	0	0	0	0	0.0282038	0	0	0.0257446	0.0421914	0	0.0528305	0.0821736	0.146052	0.38835	0	0	0	0.107013	0	0	0	0	0	0.079424	0	0	0	0	0
SiTPS5b	0	0	0	0	0	0	1.02764	1.81737	1.69054	0	0.116554	0	0	0	0	1.45175	1.58988	1.62879	0	0	0.0182878	0	0	0	1.76256	1.91413	0.903084	1.45934	2.02845	1.62116	0.0316196	0.0226158	0.0337214	0.0306388	0	0
SiSUS9	44.2941	39.8943	35.0316	109.516	94.6499	110.939	5.11291	6.79133	6.15964	35.0328	32.5535	52.2436	122.896	109.295	108.7	2.45683	1.94984	2.73354	21.6515	22.0662	18.939	68.521	84.939	81.4066	4.76051	5.36431	3.89558	0.884242	1.37627	1.11598	17.6151	16.5886	15.3543	86.6279	101.393	92.7585
SiINV5a	0	0	0	0	0.0162406	0	4.74426	10.6766	4.83712	0	0.0300206	0	0	0	0	3.31263	4.01226	2.83055	0.0206744	0	0	0	0	0	6.76396	7.68492	5.63318	2.00215	3.98418	1.40041	0	0.0507698	0	0	0	0
SiSWEET14b	0	0.359981	0	0	0	0	34.6045	43.986	32.6884	0.329266	0.420562	0	0	0	0	35.5922	31.5615	32.0558	0	0	0.165072	0	0	0	14.3947	12.7136	11.9847	23.0688	17.655	22.7349	0.101858	0.0979115	0	0	0	0
SiSWEET1b	59.6268	64.395	49.1022	99.3878	108.656	95.8985	12.473	13.2423	15.9373	43.6207	38.8769	31.9888	70.8931	78.2596	94.9631	14.5923	12.5829	8.63199	57.0283	48.8748	40.3258	81.485	58.4485	70.4367	13.448	15.5302	11.0438	2.44439	4.00362	7.0883	50.9011	50.6105	31.7507	65.015	76.9972	78.1805
SiINV6	0.0638603	0	0	0	0	0	126.696	233.719	150.158	0.058085	0.149699	0.0315031	0	0	0	100.134	83.9823	101.515	0.0924133	0.0443558	0	0	0	0	75.6756	89.2782	62.6351	188.942	185.743	185.733	0	0.0854214	0	0	0	0
SiSWEET3a	0	0.0283724	0.0427326	0.0488466	0	0	0	0.0825423	0	0	0	0	0.0243134	0.0270948	0	0	0.0455456	0.0284809	0.0546413	0.0243478	0.0423047	0	0.0210905	0	0	0.161124	0	0.0509223	0	0	0.0268291	0	0.112959	0	0	0.0727561
SiSUT1	137.475	141.493	116.985	192.035	193.228	172.037	26.5962	57.8605	40.3722	166.478	172.98	126.179	216.03	203.887	276.44	20.9736	17.4176	21.5479	103.164	107.144	97.8922	91.8166	99.347	112.316	17.1523	16.277	14.6659	19.8299	23.5777	26.1558	97.4305	104.856	95.0515	119.787	101.552	122.266
SiINV3	88.774	61.8377	60.042	16.0074	20.0833	17.2292	5.99683	7.17399	7.75094	122.603	70.814	108.436	22.7003	20.9459	23.8699	7.63001	5.55996	5.27457	94.6083	144.697	53.9682	42.943	45.1894	44.2058	7.92948	9.47705	7.57338	0.711723	1.08038	1.05927	26.5925	26.3043	14.5247	26.9944	33.4249	34.6057
SiSWEET16a	17.193	22.9436	43.9685	1.26951	1.48176	1.23561	53.5573	62.9137	68.2556	17.7165	43.0471	10.6899	0.87511	1.1219	1.3519	38.017	32.8254	28.877	22.1577	19.1344	46.1621	0.713829	0.71858	0.638039	28.4262	36.9127	30.3568	45.1726	53.4656	43.523	20.2635	17.1325	42.0925	0.270047	0.184791	0.157987
SiSWEET3c	0	0	0	0	0	0	0	0	0	0	0	0	0	0	0	0	0	0	0	0	0	0	0	0	0	0	0	0	0	0	0	0	0	0	0	0
SiSWEET13b	454.707	419.176	289.268	492.517	493.618	417.453	19.0068	47.9867	32.2524	373.582	371.49	358.94	538.989	590.215	841.627	22.3169	13.952	13.6384	287.689	284.594	233.476	587.705	405.149	531.293	17.9189	18.0634	11.1062	16.6251	19.1662	24.4426	174.819	155.433	94.9361	753.293	600.03	778.242
SiSWEET12	0	0	0	0	0	0	0	0.225502	0.108744	0	0	0	0	0	0	0.131459	0.163059	0.250676	0	0	0	0	0	0	0.831262	0.766127	0.369363	0.803291	1.0736	1.00171	0	0	0	0	0	0
SiSUS12	9.60685	9.80821	9.91369	13.0371	12.4611	12.7563	3.11236	4.57875	2.50964	9.93159	6.54312	10.1398	13.6464	12.5842	12.5244	2.28516	2.91786	3.47913	6.99525	8.08343	6.95223	9.02445	11.2676	9.86505	3.10948	3.71266	2.2472	2.55182	1.83847	1.97416	8.48252	8.56607	8.70059	10.911	10.9372	10.2442
SiINV16	7.91839	6.78486	6.79615	21.3283	20.2119	23.3003	0.213993	0.212478	0.304749	15.4299	10.4905	11.821	22.8321	23.4958	25.2632	0.336438	0.270824	0.32323	4.65567	3.88778	5.07733	15.8138	15.58	16.1664	0.195218	0.199428	0.153085	0	0.166915	0.230727	6.16208	8.24374	4.80655	7.4582	12.6975	10.0458
SiINV14	0.127206	0.214578	0.193585	0.07757	0.10504	0.151956	0.749495	0.940091	0.950183	0.28608	0.261596	0.233362	0.0675217	0.0704796	0.0262956	0.584146	0.5686	0.267338	0.607695	0.404881	0.809106	0.519261	0.528415	0.591467	1.25845	1.59498	1.05476	0.357685	0.520196	0.395891	0.388903	0.218225	0.258076	0.319946	0.220647	0.263962
SiINV12a	24.9195	19.3254	17.0291	25.4066	26.378	23.761	5.21267	7.11301	5.42324	23.3044	16.6603	26.3533	30.9802	30.2136	28.7738	5.24204	5.70208	7.05982	18.6414	22.9828	17.1598	24.8642	32.0284	29.8942	7.21581	7.55302	3.8285	4.38604	3.3376	3.32925	18.8391	18.4476	15.7571	41.82	36.4633	38.5028
SiSWEET2a	17.8106	13.6313	10.9747	3.64107	3.86156	2.55836	5.11949	7.94913	6.4641	8.64868	9.69248	11.2155	2.77735	3.09727	4.105	3.63356	3.90082	6.08751	12.9753	14.7908	10.7119	6.51384	6.2765	6.06157	4.04238	4.8792	2.85979	6.24164	3.97942	5.26618	9.98876	8.8367	12.7608	4.67037	3.08452	4.43656
SiINV13b	4.14879	4.75251	3.90406	1.2682	1.29147	1.04931	2.56808	3.4714	3.02586	4.2736	4.95653	3.48902	1.7165	1.66757	1.50362	3.82742	3.7834	4.32956	4.44283	3.70039	4.23774	1.73288	2.49447	1.96433	1.73388	3.30011	1.81625	5.61003	5.37463	3.62349	5.74368	5.8937	5.91502	2.54038	3.28064	2.90749
SiINV4	0	0	0	0	0	0	1.02456	2.62768	1.45566	0	0	0	0	0	0	0.976291	1.14717	1.19979	0	0	0	0	0	0	1.47576	1.76954	1.0639	0.785964	0.945133	1.5188	0	0	0	0	0	0
SiINV5b	0	0	0	0	0	0	26.6501	66.2137	45.3698	0.0536055	0.0310472	0.11689	0.0253683	0.0775139	0	20.2019	20.9948	24.3782	0.0286751	0	0	0.0498458	0.021962	0	35.8435	40.6148	28.7075	34.1833	35.202	35.4136	0.324542	0.0263979	0.449392	0	0	0.103705
SiINV12b	9.14713	6.60547	7.3743	10.7263	9.8455	10.7599	1.65163	2.27297	1.46232	4.13398	3.06952	5.12149	3.47687	3.18211	2.96926	1.29939	1.57786	2.16512	5.04352	9.5671	5.5547	11.125	14.5364	13.1588	1.99407	1.96409	1.17347	1.0736	1.17443	0.549827	5.90012	6.41592	5.55462	9.33813	10.7296	9.79178
SiSUS4	41.5209	40.374	34.2619	24.2541	23.8514	22.5561	46.0194	61.7802	40.6236	29.1206	28.9837	38.5428	27.5988	28.2625	30.0838	30.0488	35.3158	54.4497	45.8493	43.8359	48.8245	15.291	16.8169	15.6461	35.8243	35.0472	24.2033	48.0237	39.2105	39.0513	34.1209	41.3447	29.5448	17.3888	15.4283	16.6547
SiSUS6	0.450435	0.306723	0.46	0.0674761	0.0128152	0.0728403	0.0144073	0.0603227	0.0696927	0.450563	0.571703	0.501373	0.132688	0.0229568	0.132266	0.0315455	1.21e-12	3.22e-11	0.286382	0.333407	0.387078	0.0404668	0.0473607	0.0983701	0.0161759	0.0578502	0.0683435	1.65e-08	0.0136289	3.54e-14	0.217686	0.239893	0.155945	0.130369	0.0358569	0.0286064
SiINV10b	5.75123	6.18914	6.74762	0.674007	0.633141	0.591157	0.381526	0.559597	0.448527	8.01568	12.5772	3.84713	0.707374	0.864012	0.833214	0.165246	0.132579	0.276133	5.66311	6.1797	7.70779	0.212423	0.383914	0.331784	0.32552	0.172275	0.0660918	0.13291	0.10209	0.0859378	12.0439	13.1976	4.64846	1.14463	1.03986	1.29856
SiINV11b	0	0	0	0	0	0	0	0	0	0	0	0	0	0	0	0	0	0	0	0	0	0	0	0	0	0	0	0	0	0	0	0	0	0	0	0
SiSUT3	0	0	0	0	0	0	0	0	0	0	0	0	0	0	0	0	0.0898185	0	0	0	0	0	0	0	0.0994749	0	0	0	0	0	0	0	0	0	0	0
SiSUT5b	0	0	0	0	0	0	0	0.460914	0.552739	0	0	0	0	0	0	0.0661236	0.162215	0	0	0	0	0	0	0	0.0900464	0.447599	0.0919613	0.104681	0.15471	1.01506	0	0	0	0	0	0
SiSWEET16b	8.40779	8.16986	10.7386	0.689182	1.42933	0.976127	0.166248	0.16613	0.151824	11.7809	9.36908	9.11607	0.47875	0.467638	0.355177	0.234706	0.10507	0.0613325	15.2961	25.8169	19.3125	2.43415	2.24175	3.26035	0.364678	0.335144	0.203573	0.0329681	0.0604092	0.143488	23.7688	27.9339	15.3338	0.487923	1.05313	0.4115
SiSUS2	75.0008	96.4806	93.7832	6.20258	7.34308	6.33838	65.5029	43.7102	56.9786	64.3277	96.5835	66.2839	6.64915	6.78701	6.6762	76.362	101.812	143.866	83.8623	116.545	109.689	7.51595	9.14233	8.11007	47.8485	39.4614	29.4435	13.3011	13.483	18.1194	98.3736	100.452	138.89	9.87442	8.86109	8.58466
SiSWEET11b	0	0	0	0	0	0	16.0671	22.7012	18.7694	0	0	0	0	0	0	9.52161	8.42995	7.52415	0	0	0.620166	0	0	0	2.72321	4.30879	4.36068	15.0083	20.3628	22.9	0	0	0	0	0	0
SiTPS7	4.26774	2.99944	2.27858	0.831186	1.04207	0.830033	2.07404	3.28828	2.00988	2.12946	2.17187	3.50033	1.02161	1.11878	1.14728	1.8229	1.5519	2.87603	2.36815	3.16147	2.50347	1.00735	1.32891	1.21372	3.51822	3.86176	2.02915	1.606	1.69077	1.57119	3.82177	4.18933	4.69338	1.10335	1.37816	1.38796
SiTPS3	17.7584	16.4114	15.3853	13.2085	13.7637	13.961	19.3698	26.1056	16.779	14.9522	14.0312	20.338	15.3103	15.2945	15.4881	18.3814	20.6082	30.4532	15.1516	15.4303	14.0036	11.4792	12.4677	11.5782	25.3435	24.595	16.0912	14.9659	11.9193	11.7	19.1825	20.5907	17.8436	16.2795	17.0057	16.3875
SiSWEET11a	0	0	0	0	0	0	24.5117	53.6629	42.8019	0	0.0195153	0	0	0	0	14.1039	13.0751	15.6401	0	0	0.0284114	0	0	0	23.0416	23.2052	13.7931	21.0405	18.9961	21.6517	0	0	0.0798915	0	0	0
SiSWEET4c	28.489	51.1135	66.7926	5.17787	8.1465	5.08154	23.1251	38.81	28.5835	96.7775	116.996	21.286	5.80358	5.51215	9.27843	25.9829	15.8247	17.5587	74.3132	62.1337	140.887	0.256238	0.692197	0.358368	18.5761	20.279	15.7261	11.9706	23.6838	19.1068	262.655	153.146	398.5	1.31044	1.65279	0.744673
SiSWEET3b	0	0	0	0	0	0	0	0	0	0	0	0	0	0	0	0	0	0	0	0	0	0	0	0	0	0	0	0	0	0	0	0	0	0	0	0
SiSWEET14a	0	0	0	0	0	0	0.196019	0.141265	0.126704	0	0.0875648	0.166856	0	0	0	0.397754	0.233744	0.370283	0	0	0	0	0	0	0.137615	0.143377	0.270792	0.757847	0.737828	0.618632	0	0	0	0	0	0
SiTPS1	10.5828	12.7482	11.84	12.4262	11.9061	10.0294	19.4384	28.306	19.8917	10.1557	7.9966	10.0028	7.68218	7.83819	9.74208	12.559	15.0307	20.7455	15.8239	15.638	21.8927	11.2473	10.9017	12.4319	20.3686	21.7111	14.6119	22.0523	16.1821	19.5856	8.22479	8.65391	4.17914	8.90738	7.45948	7.74271
SiINV9	4.85808	5.98509	5.30571	4.57184	4.30832	3.94914	1.30266	1.65078	0.973726	6.82307	5.33376	4.63958	4.8177	4.28498	4.87104	1.10953	1.49327	1.31597	3.62776	4.59052	3.28093	2.89346	2.90035	3.11449	1.10274	1.10671	1.11612	0.52425	0.445956	0.396553	4.87318	5.29334	3.56086	2.53979	2.33141	2.66332
SiTPS4	36.7806	46.8737	47.7532	8.65899	7.78917	8.49579	16.056	38.9464	19.0047	37.1954	48.508	40.7178	9.98427	10.2515	11.3129	11.0472	10.1424	15.5791	92.008	92.1077	115.177	6.43541	7.54479	6.9762	18.7181	17.7887	12.673	13.1366	15.0433	11.0288	79.1983	82.5971	105.282	7.80867	6.95066	7.51053
SiSUT4	6.97858	7.90253	7.91072	3.35436	3.59081	3.18129	4.94183	7.63242	4.85464	9.13257	8.8902	7.79031	4.30379	3.92044	4.68176	3.72601	3.95025	5.30965	6.42349	7.10145	8.58462	3.61935	3.65392	3.66028	4.84451	4.533	3.2371	4.99914	3.80381	3.7696	8.21405	8.50036	9.9811	3.15856	3.19569	3.40864
SiTPS2	15.5932	12.5448	10.2274	7.27471	7.46547	7.00142	4.79296	7.90647	5.22119	11.696	10.5534	18.4978	10.2859	10.5368	9.17355	4.26642	4.17224	6.08466	10.4009	14.516	11.2807	7.75129	9.02706	8.40038	5.50824	5.56077	3.42525	4.20534	3.67107	2.90175	18.2217	18.4033	13.6918	16.6773	16.6257	15.503
SiINV1	25.3518	28.2491	25.3192	28.5916	29.8916	30.9291	25.0871	30.0991	22.1975	20.872	22.0556	21.5985	28.7895	25.746	25.3628	20.7917	22.4021	31.3419	25.9303	30.5799	23.7132	30.1715	29.569	28.5612	23.3338	26.9402	16.0321	25.929	26.1509	17.9126	27.7124	27.8418	30.955	31.8918	36.8983	32.9383
SiSUS11	14.1145	14.3911	15.1076	15.6976	15.5481	15.7408	7.26394	10.3622	7.21213	14.1555	11.3983	13.6676	15.2495	15.7253	13.9649	6.04905	6.42788	10.1032	11.3314	15.4096	13.0468	10.4515	12.8861	11.0885	8.05128	8.95114	4.67601	8.20906	6.3663	6.99069	11.4725	11.8167	11.7107	13.3291	14.3665	12.9923
SiSUS1	9.82206	14.5485	63.2357	2.61704	3.64775	2.4073	128.638	161.915	122.59	16.283	24.8956	7.54714	2.78212	3.13215	2.89645	94.0781	117.27	150.435	39.0957	51.8549	119.068	0.819584	1.15331	1.24347	95.4721	99.2531	56.834	111.311	99.7878	89.615	69.1473	45.9237	69.1091	1.3834	1.27774	1.12641
SiSUS5	0.603895	0.488028	0.975054	0.129999	0.151663	0.103615	0.115306	0.354867	0.0881915	0.29673	0.574989	0.509843	0.0929462	0.0603748	0.0845938	0.0293319	0.0851171	0.179311	0.58787	0.737456	0.769341	0.0268096	0.0784138	0	0.186472	0.0578655	0.0356402	0.128136	0.087632	0	0.237773	0.444534	0.214754	0.0931101	0.021371	0.160308
SiSUT5a	79.6006	121.026	127.001	15.7097	16.5206	15.3397	4.69842	5.44401	4.88738	117.58	204.741	51.8794	20.798	21.5674	30.6985	3.94995	3.39547	2.89334	151.929	159.137	148.335	4.84866	3.09898	4.29051	3.99493	4.43213	2.47991	0.664402	2.43542	1.29312	208.382	207.579	420.92	7.53215	4.43996	7.28964
SiTPS11	12.8245	10.825	9.97963	5.80537	5.64175	5.84428	5.20116	6.98736	5.63806	12.186	11.914	13.878	8.11196	7.59192	6.97701	3.93559	4.87573	7.41601	10.2792	16.0635	12.2844	4.87678	6.6006	5.19317	6.50768	6.68298	3.69865	3.61455	2.69872	2.7356	15.4886	17.5005	11.9279	8.19687	9.20688	7.76888
SiSUT2b	4.35478	6.50622	6.61176	2.0299	1.62379	4.01804	7.09133	4.62092	5.69553	5.25311	5.01707	3.41063	4.41389	2.04421	2.01385	5.5614	2.85153	3.47691	8.17776	3.7963	6.16146	3.56743	3.71689	2.54081	2.89691	1.65895	3.10216	3.24955	2.69839	3.63096	5.3702	6.07583	8.29834	2.68193	2.21314	4.77455
SiSWEET2b	113.94	84.1465	78.1838	199.221	188.1	210.296	11.0486	14.4551	10.6542	70.0067	49.1748	95.7989	151.159	152.626	134.731	7.12236	6.19075	6.36062	127.966	143.434	119.274	270.337	271.31	252.357	14.0064	14.332	9.34338	1.81282	2.00447	1.66782	113.848	99.3863	93.6737	209.715	265.789	228.124
SiTPS5a	108.923	81.8959	72.3654	22.1485	24.5994	22.0344	37.5604	57.6877	43.4157	47.1177	91.9722	114.457	30.1267	28.7233	33.7339	38.4226	27.8252	29.8549	53.8531	56.6269	77.0641	33.5457	32.4684	40.8382	38.6256	38.7472	27.7955	31.77	32.114	35.8192	130.149	139.501	111.619	60.1381	63.9699	58.4473
SiSWEET15	0.603955	0.847679	0.516373	0.334937	0.568763	0.648139	68.7319	52.987	52.4826	0.887916	1.12891	0.648632	0.611568	0.608419	1.19567	43.3029	45.7171	43.0295	6.77877	0.181767	19.2967	0.0343544	0.0943028	0.372804	54.8844	64.8991	51.2842	43.3706	43.3698	41.274	3.53947	0.337599	93.5111	0.0533477	0.0847661	0.154527
SiINV11a	82.6865	115.416	187.765	21.5207	23.4485	24.2768	11.5375	17.348	15.5594	61.8183	124.673	55.611	26.3685	25.3791	24.585	14.6533	12.1176	11.9479	132.732	137.184	177.824	30.0615	30.0877	27.4621	13.0184	14.427	12.3191	3.5273	3.65762	4.19602	110.918	121.857	153.283	34.4098	38.2579	33.71
SiINV8	0	0	0	0	0	0	0.0381149	0	0	0	0	0	0	0	0	0	0	0	0	0	0	0	0	0.0838126	0	0	0.0439723	0	0	0	0	0	0	0	0	0
SiSUT2a	76.2711	73.8315	84.4229	49.637	49.2804	46.9381	19.6113	26.997	19.4167	80.4879	70.6615	67.5558	52.1517	51.9296	45.7243	16.0314	16.7812	24.5706	97.7072	128.529	106.032	40.4428	53.1736	49.3936	27.8965	30.0948	15.9811	24.298	20.0716	17.1858	112.678	134.408	99.9172	57.4985	55.44	55.0203
SiSUS8	87.4399	68.9203	56.6613	169.599	157.289	168.267	12.1169	19.3268	13.206	72.8336	55.4918	109.187	190.258	184.767	141.461	11.9129	10.0088	13.9406	28.9263	42.6744	29.3582	87.5138	103.185	88.019	10.2964	9.49927	6.77063	11.7868	10.7218	12.7536	41.9673	45.5434	21.1955	136.295	150.858	136.378
SiSWEET3d	0	0.0216534	0	0	0.0175539	0	0	0	0	0	0.0206733	0	0	0	0	0	0	0	0.020535	0.0192889	0	0.0501698	0	0	0	0	0	0	0	0	0	0	0	0	0	0
SiTPS9	0.0233909	0	0	0	0	0	37.5828	47.1709	42.202	0.0320671	0.0554199	0	0	0	0	37.1057	37.9433	42.1538	0	0	0	0.0308815	0	0	42.3506	45.3774	31.1639	21.0311	21.4197	21.8411	0	0.0312165	0	0	0	0
SiINV7	2.44247	1.86274	1.27113	2.17213	4.82357	4.69345	9.98374	17.5962	11.1284	4.75572	5.1208	6.34991	4.46927	3.54909	4.21651	11.37	11.4855	10.6305	2.50035	3.30044	5.05109	9.09349	8.11922	5.96148	14.6477	16.1119	10.9101	3.52283	4.15194	2.20791	8.72045	5.98754	4.56821	8.04062	12.7089	6.47862
SiSWEET1a	73.7102	132.811	199.547	0.872485	2.02356	1.42422	39.1932	48.0154	55.0074	77.7216	148.345	32.7743	0.20351	0.556756	0.98166	26.1331	25.1441	39.0745	153.34	214	206.193	0.51673	0.179965	0.729584	33.7859	35.7958	24.4768	38.3053	33.8577	27.6121	147.811	167.554	188.748	0	0	0.453807
SiSWEET4b	0.0943558	0.602188	0.588196	0	0.110026	0.11401	0.409386	0	0.180438	0	0.531283	0.145791	0	0	0	0.11335	0.139353	0.142468	0	0	0.417408	0	0	0.13985	0	0	0	0	0	0.862697	0.131899	0.126879	0	0	0	0
SiSWEET13a	846.988	821.87	533.618	679.148	666.728	532.436	22.3531	63.7988	37.6554	596.011	627.318	541.471	625.504	768.008	1081.19	25.5653	17.7601	16.1078	323.106	341.84	274.115	627.471	482.473	556.253	16.1319	17.7953	13.7803	16.8954	19.5799	22.0049	203.452	203.463	170.322	666.444	474.105	667.303
